# Supplementary material for: An Engineered Mouse Model That Generates a Diverse Repertoire of Endogenous, High-Affinity Common Light Chain Antibodies
Source: Antibodies (Basel). 2024 Feb 8;13(1):14. doi: 10.3390/antib13010014 (PMC10885109; doi:10.3390/antib13010014)
Supplement: Supplementary file 1 [file antibodies-13-00014-s001.zip]

Archive with 1 entries (1 files):
- antibodies-2706021-supplementary.pdf
